# Supplementary material for: Carbon Nanotube-Doped 3D-Printed Silicone Electrode for Manufacturing Multilayer Porous Plasticized Polyvinyl Chloride Gel Artificial Muscles
Source: Gels. 2024 Jun 24;10(7):416. doi: 10.3390/gels10070416 (PMC11275437; doi:10.3390/gels10070416)
Supplement: Supplementary file 1 [file gels-10-00416-s001.zip]

Archive with 1 entries (1 files):
- gels-3059061-supplementary.mp4
